# Supplementary material for: Academic Promotion of Physicians in Medical Schools: A Special Focus on Primary Health Care in Taiwan
Source: Int J Environ Res Public Health. 2021 Sep 12;18(18):9615. doi: 10.3390/ijerph18189615 (PMC8465314; doi:10.3390/ijerph18189615)
Supplement: Supplementary file 1 [file ijerph-18-09615-s001.zip]

Archive with 1 entries (1 files):
- ijerph-1367710-supplementary.pdf
